# Supplementary material for: Inactivation of Listeria monocytogenes and Salmonella spp. in Milano-Type Salami Made with Alternative Formulations to the Use of Synthetic Nitrates/Nitrites
Source: Microorganisms. 2022 Mar 4;10(3):562. doi: 10.3390/microorganisms10030562 (PMC8953279; doi:10.3390/microorganisms10030562)
Supplement: Supplementary file 1 [file microorganisms-10-00562-s001.zip]

Archive with 1 entries (1 files):
- microorganisms-1610252-supplementary.pdf
